# Supplementary material for: Temporally and spatially dynamic germ cell niches in Botryllus schlosseri revealed by expression of a TGF-beta family ligand and vasa
Source: EvoDevo. 2016 Apr 11;7:9. doi: 10.1186/s13227-016-0047-5 (PMC4828856; doi:10.1186/s13227-016-0047-5)
Supplement: Supplementary file 1 — 10.1186/s13227-016-0047-5 Species origins and GenBank or NCBI Reference IDs for protein sequences used in phylogenetic analyses. Column A contains the label given to the sequence in the phylogenetic trees. Column B contains the GenBank or NCBI Reference ID for the sequence used in the phylogenetic analysis. Column C contains the name of the species from which the protein sequence is derived. [file 13227_2016_47_MOESM1_ESM.xlsx]

## Sheet: NCBI IDs
Label	Genbank / NCBI Reference ID	Species
Tgfb-f_Bsc	KU199313	Botryllus schlosseri
Bmp2-4_Bfl	AAC97488.1	Branchiostoma floridae
Bfl_604737	XP_002604737.1	Branchiostoma floridae
Bfl_588013	XP_002588013.1	Branchiostoma floridae
Bfl_589220	XP_002589220.1	Branchiostoma floridae
Bfl_595999	XP_002595999.1	Branchiostoma floridae
Bmp3_Bja	ACF93445.1	Branchiostoma japonicum
TGFB_Bja	AEE90023.1	Branchiostoma japonicum
Nodal_Cin	NP_001072000.1	Ciona intestinalis
Cin_071664	NP_001071664.1	Ciona intestinalis
Cin_071838	NP_001071838.1	Ciona intestinalis
Cin_093599	NP_001093599.1	Ciona intestinalis
Cin_071997	NP_001071997.1	Ciona intestinalis
Cin_071837	NP_001071837.1	Ciona intestinalis
Cin_F49747	BAF49747.1	Ciona intestinalis
Mstn_Cin	XP_002122951.1	Ciona intestinalis
Cin_071985	NP_001071985.1	Ciona intestinalis
Cin_072008	NP_001072008.1	Ciona intestinalis
Cin_071987	NP_001071987.1	Ciona intestinalis
ADMP_Dre	AAL49502.1	Danio rerio
AMH_Dre	AAX81416.1	Danio rerio
Bmp11_Dre	AJG06061.1	Danio rerio
Bmp12_Dre	AAD20829.1	Danio rerio
Bmp13_Dre	NP_001153466.1	Danio rerio
Bmp15_Dre	AAI24107.1	Danio rerio
Bmp2a_Dre	NP_571434.1	Danio rerio
Bmp2b_Dre	NP_571435.1	Danio rerio
Bmp3_Dre	NP_001071233.1	Danio rerio
Bmp3b_Dre	NP_001165060.1	Danio rerio
Bmp4_Dre	AAC60285.1	Danio rerio
Bmp7a_Dre	NP_571396.1	Danio rerio
Gdf1_Dre	AAH85547.1	Danio rerio
GDF9_Dre	AAI08014.1	Danio rerio
InhA_Dre	NP_001038669.1	Danio rerio
InhBA_Dre	NP_570991.1	Danio rerio
InhBB_Dre	CAA53636.1	Danio rerio
lefty1_Dre	AAD34388.1	Danio rerio
lefty2_Dre	NP_571036.1	Danio rerio
Mstn_Dre	AAI63304.1	Danio rerio
Ndr1_Dre	AAH97089.1	Danio rerio
TGFB1_Dre	NP_878293.1	Danio rerio
TGFB2_Dre	NP_919366.1	Danio rerio
TGFB3_Dre	AAQ18013.1	Danio rerio
Dpp_Dme	AAC47552.1	Drosophila melanogaster
ADMP_Gga	NP_990153.1	Gallus gallus
Bmp2_Gga	NP_989689.1	Gallus gallus
Bmp3_Gga	NP_001029991.1	Gallus gallus
GDF3_Gga	NP_990542.1	Gallus gallus
Mstn_Gga	NP_001001461.1	Gallus gallus
Neurt_Gga	NP_001074973.1	Gallus gallus
TGFB1_Gga	AFD30526.1	Gallus gallus
TGFB2_Gga	NP_001026216.2	Gallus gallus
TGFB3_Gga	NP_990785.1	Gallus gallus
Dpp_Hro	BAA31132.1	Halocynthia roretzi
AMH_Hsa	AAA98805.1	Homo sapiens
Art_Hsa	AAC98690.1	Homo sapiens
Bmp10_Hsa	AAH69080.1	Homo sapiens
Bmp11_Hsa	AAF21630.1	Homo sapiens
Bmp12_Hsa	EAX00811.1	Homo sapiens
Bmp13_Hsa	AAH43222.1	Homo sapiens
Bmp14_Hsa	ADD39411.1	Homo sapiens
Bmp15_Hsa	AAC99768.1	Homo sapiens
Bmp2a_Hsa	NP_001191.1	Homo sapiens
Bmp3_Hsa	NP_001192.2	Homo sapiens
Bmp3b_Hsa	AAL77527.1	Homo sapiens
Bmp4_Hsa	AIU47305.1	Homo sapiens
Bmp6_Hsa	AAH99625.1	Homo sapiens
Bmp7_Hsa	ACD50899.1	Homo sapiens
Bmp8a_Hsa	AAP74559.1	Homo sapiens
Bmp8b_Hsa	NP_001711.2	Homo sapiens
Bmp9_Hsa	AAD40309.1	Homo sapiens
Gdf1_Hsa	AAA58501.1	Homo sapiens
Gdf15_Hsa	NP_004855.2	Homo sapiens
GDF3_Hsa	AAH30959.1	Homo sapiens
GDF9_Hsa	NP_001275757.1	Homo sapiens
GDNF_Hsa	NP_000505.1	Homo sapiens
InhA_Hsa	AAA59167.1	Homo sapiens
InhBA_Hsa	NP_002183.1	Homo sapiens
InhBB_Hsa	AAA59169.1	Homo sapiens
InhBC_Hsa	NP_005529.1	Homo sapiens
InhBE_Hsa	NP_113667.1	Homo sapiens
lefty1_Hsa	NP_066277.1	Homo sapiens
lefty2_Hsa	NP_003231.2	Homo sapiens
Mstn_Hsa	ABI48422.1	Homo sapiens
Neurt_Hsa	NP_004549.1	Homo sapiens
Nodal_Hsa	AAH33585.1	Homo sapiens
Pspn_Hsa	NP_004149.1	Homo sapiens
TGFB1_Hsa	NP_000651.3	Homo sapiens
TGFB2_Hsa	AAA50405.1	Homo sapiens
TGFB3_Hsa	NP_003230.1	Homo sapiens
Bmp2-4_Lja	BAB68395.1	Lethenteron japonicum
Bmp5_Mmu	XP_002803822.1	Macaca mulatta
Odi_Y23887	CBY23887.1	Oikopleura dioica
Odi_Y14267	CBY14267.1	Oikopleura dioica
Odi_Y12438	CBY12438.1	Oikopleura dioica
Gdf15_Pol	BAH23446.1	Paralichthys olivaceus
ADMP_Sko	NP_001158394.1	Saccoglossus kowalevskii
Bmp2-4_Sko	NP_001158387.1	Saccoglossus kowalevskii
lefty_Sko	NP_001164679.1	Saccoglossus kowalevskii
ADMP1d_Sme	ADW27182.1	Schmidtea mediterranea
Bmp_Sme	ABV04322.1	Schmidtea mediterranea
Bmp2-4_Spu	ACA04460.1	Strongylocentrotus purpuratus
ADMP1_Xla	NP_001081792.1	Xenopus laevis
Bmp12_Xla	NP_001079209.1	Xenopus laevis
Bmp13_Xla	AAI69872.1	Xenopus laevis
Bmp14_Xla	NP_001086466.1	Xenopus laevis
Bmp3_Xla	NP_001084184.1	Xenopus laevis
Bmp3b_Xla	NP_001082633.1	Xenopus laevis
Gdf1_Xla	AAW30007.1	Xenopus laevis
InhA_Xla	NP_001106349.1	Xenopus laevis
InhBB_Xla	AAH77857.1	Xenopus laevis
InhBC_Xla	NP_001079333.1	Xenopus laevis
leftya_Xla	NP_001079214.1	Xenopus laevis
leftyb_Xla	NP_001082043.1	Xenopus laevis
TGFB1_Xla	NP_001081330.1	Xenopus laevis
