# Supplementary material for: Temporally and spatially dynamic germ cell niches in Botryllus schlosseri revealed by expression of a TGF-beta family ligand and vasa
Source: EvoDevo. 2016 Apr 11;7:9. doi: 10.1186/s13227-016-0047-5 (PMC4828856; doi:10.1186/s13227-016-0047-5)
Supplement: Supplementary file 2 — 10.1186/s13227-016-0047-5 Multiple sequence alignment in fasta format of Tgfβ-f and 114 other TGF-β family members from vertebrates and invertebrates. Protein sequences were aligned with MUSCLE and gaps were trimmed with trimAl. Genbank/NCBI Reference IDs for the aligned sequences, as well as the species of origin, may be found in Additional file 1: Data S1. [file 13227_2016_47_MOESM2_ESM.fa]

>Bmp10_Hsa
YLVSGSLQSMKDEFLKTLNL--SDIMLELYNKFATNIIRSFKNEFNV--SIPHH--EVIM
AELRLYTFEVLENSEWETFDVTDA-IRWQK-SGS--STPLLIVFEALLQMRSNIIYDCKR
TPLYIDFK-EIGW-DSWIIAPPG-YEAYECRGVCNYP--LAEHLTPT--KHAIIQALVH-
LKN--SQ-KASKACC--VPTKLEPISILYL--DK-GV-VTYKFKYEGMAVSECGCR
>InhA_Xla
------LAKVKEQIIEALG---PPPSANIQGPVQRSQVILFPSSFRPSPHIHTRR--VSA
AQLWFYTFQTLGMDDWTVFHLAPA-FLYVT------KEPFIMFS--QRNRRSGMPWSCHR
GSLNISFE-DLGW-DQWIVHPGS-FQFHYCHGTC-LP------------IHGLTPALHW-
-----------GHCCAALPSTMKSLRVTTT--TDGGFSYRYE-TVPNLLTQDCACS
>Bmp4_Hsa
QVLLGGLRDFEATLLQMFGL--RRRMRDLYRLQSGNTVRSFHHEFNL-SSIPEN--EISS
AELRLFRYEVMKVTRWETFDVSPA-VLWTR-EKQ--PNPLLVTFTRRRRAKRSPKHHCRR
HSLYVDFS-DVGW-NDWIVAPPG-YQAFYCHGDCPFP--LADHLNST--NHAIVQTLVN-
SVN--S--SIPKACC--VPTELSAISMLYL--DEYDK-VVLK-NYQEMVVEGCGCR
>TGFB2_Dre
LLLLDLIEAIRGQILSKLKL--SSPIIAIYNSTRDKEVHKIDMQFDV-SSMEKNASNLVK
AQLRIFRYQVLGEGEWLSFDVTEA-VSWLL-HRDRNKGPHLLLMHKSHRQKRALDTARCL
RSLYIDFKKDLGW--RWIHEPKG-YNANFCAGACPYL--WSADT-----QHSNILGLYN-
TIN--PE-ASASPCC--VSQDLEPLTILYY---IGKT-PKIE-QLSNMIVKSCKCS
>InhBB_Dre
LLSVQCLEAVKRHILNRLQM--RERLRKLHAGKVRSEIISFAESFLISNEGNQN--LVLQ
ANLWLYFVRVHSRSGWHTFPVSEA-IRMLAKGGR--RQPFLVVRGKHRIRKRGLECDCCR
QQFYIDFR-LIGW-NDWIIAPAG-YYGNYCEGSCPAY--MAGVPGSASSFHTAVVNQYR-
MRGMSP--GSVNSCC--IPTKLSTMSMLYF--DDEYN-IVKR-DVPNMIVEECGCA
>ADMP_Gga
LLLLLARAEALKKLLEVFGM--EDPMVDLFNAVANNTVRSFLDRFVL-SSVARN--EILT
AELHLFRYQILDGSGWEVFAITQA-VRWTQ-DES--SNPMLVLFSQPRDFPAKLSGPCQR
HPLSVDFE-EIGW-SGWIISPRG-YNAYHCRGSCPFP--LGENMRPT--NHATVQSIIN-
ALKLSE--GVSSPCC--VPDKLHSINLLYF--DDDEN-VVLK-QYDDMVAGSCGCH
>TGFB3_Gga
LSLLSFVEAIRGQILSKLRL--TSPILALYNSTREKEIHKFDMIFNVSSAEKNS--TLFR
AEFRVLRFQILRSPEWLSFDVTDT-VRWLL-HRE--SNPHLILMLGGQRKKRALDTNCCV
RPLYIDFRQDLGW--KWVHEPKG-YFANFCSGPCPYL--RSADT-----THSTVLGLYN-
TLN--PE-ASASPCC--VPQDLEPLTILYY---VGRT-PKVE-QLSNMVVKSCKCS
>Bmp3_Bja
LFLHAALDYSPFGSEEAARMWPKEMMLELYERTTNNTVRSMNPIFNS-SSIPRT--EGIS
AEIRFFLLLSIPSYGWQVEDVGRA-IN-LSREHQ--SLPFLVVFQRRKKNRRRNRGRCSR
RPMRVDFA-DIGW-SDWIISPKA-FDAYYCAGTCDFP--MSKVMKPS--NHATIQSIMR-
TVGITSG--VPSPCC--VPDKLSSLSILYF--DENRN-VVLK-VYPNMSVESCACR
>Gdf1_Hsa
LLALLLPPGPAAALLQALGL--RDEMWRLFRRRDPNIVRHIPDRFDL-SAVEPA--EPSR
ARLELRF--VAQ-GPPVRAELLGA---WAR-NASWPRSSLLLVTPLARPRRDAEPVLCRA
RRLYVSFR-EVGW-HRWVIAPRG-FLANYCQGQCALPVALSGSGGPPALNHAVLRALMH-
AAA--PG-AADLPCC--VPARLSPISVLFF--DNSDN-VVLR-QYEDMVVDECGCR
>InhBA_Dre
IRSCSLVEAVKRHILNMLHL--QERIRKVHVGRVATEIITFAET------ISKEGGEVDQ
ANVWIFLIRLLLRSGWHTFPASES-VQLLQ-RGG--STPFLMAVSLRRRRKRGLECDCCK
RQFYVNFK-DIGW-NDWIIAPSG-YHANYCEGDCASN--VASITGNSLSFHSTVISHYR-
IRGYSPF-TNIKSCC--VPTRLRAMSMLYY--NEEQK-IVKK-DIQNMIVEECGCS
>leftyb_Xla
CLIFSTPDDIRDALLKKLNL--QEVIQAKYMSMLHGILRGISGNFGMESRIPEN--SVTM
AELKLFKYYVEIESGWRSFDVTQA-VHWMRSGGQ--SSPELVLF------GTRGDCSCCR
EEYFINFR-ELTWTQYWIIEPAG-YNAFRCTGSCKQP------------KYPLSHYHYG-
-----------QRTC--AVVESAPLPVMYLVKKGDYTEIEVA-EFPNMIVEKCGCT
>Bmp6_Hsa
HRPRPLLRQQEEQ-QQQQQL-----MLDLYNALSADMVMSFVNLFNL-SQIPEG--EVTA
AEFRIYKYQVLQEEGWLEFDITAT-SNWVV-TPQ--HNPFMVAFSRRRQQSRNRSTQCRK
HELYVSFQ-DLGW-QDWIIAPKG-YAANYCDGECSFP--LNAHMNAT--NHAIVQTLVH-
LMN--PE-YVPKPCC--APTKLNAISVLYF--DDNSN-VILK-KYRNMVVRACGCH
>lefty1_Hsa
LWVLPL-EQLLGSLLRQLQL--KEVVRAQYVALLQQSFREVAGRFGMEQRLPPN--SLVQ
AVLRLFQVEWLRESGWKAFDVTEA-VNWQQLSRP--RQPQLELH------GAQGDCDCCR
QEMYIDLQ-GMKWAENWVLEPPG-FLAYECVGTCRQP------------PEALAFKW---
-----P--FLGPRQC--IASETDSLPMIVSIKEGGRTRPQVV-SLPNMRVQKCSCA
>Gdf1_Dre
LLTLSLQEKLF---LSSMGLWSRPKMWKIFKQASKNIVRFMQDQFNM-SVLEEV--ELSL
AQLEMKFYRVLKAHASVLVNLTNL-AQWR--KPE--KNTLVVVS-QCRSRRKRSASYCKP
RRLYIDFK-DVGW-QDWIIAPQG-YLANYCHGECPFP--LSESLNGT--NHAILQTLVH-
SFD--PK-GTPQPCC--VPIKLSPISMLYY--DNNDN-VVLR-HYEDMVVDECGCR
>GDF9_Dre
LIVLAVHGNILSPLLKALS---EQNMRRLYKQSSKNTARLITPRYSL-NRVRSQ--ELLK
SVLLYSFMKEQKHHRWVEVDVTSF-LHLIQAHK---KDPSLLLYLTSRRRRGTLKSSCDL
YDFRVSFK-ELKL-DHWIIEPKK-YNPRYCKGSCPRN--VGFMYGSP--MHTMVQNLIYE
KLD--S--SVPRPTC--VPSEYNPLSVLTF--ENDKS-YAYK-EYEEMIATKCACR
>GDF9_Hsa
CFAWLCRAGLLPALFKVLSVGRGGSMKKLYKTYATNTVRLFTPCFNL-DRITTV--ELLK
SVLLYNILMIKEKHKWIQIDVTSL-LQLVA-SNK--RSPSLILYSSHHRHRRGQETVCEL
HDFRLSFS-QLKW-DNWIVAPHR-YNPRYCKGDCPRA--VGHRYGSP--VHTMVQNIIYE
KLD--S--SVPRPSC--VPAKYSPLSVLTI--EPDGS-IAYK-EYEDMIATKCTCR
>TGFB3_Dre
VLLLNSVEAIRGQILSKLRL--TSPVLALYNSTRDKEIHKFNMIFDV-SIMEKNASNLFR
AEFRALRYQILRTDEWVSFDVTET-VRWLT-NRA--TNPHLILMPTSRRRKRALDTKCCV
RKLYIDFRQDLGW--RWIHEPKG-YHANFCSGPCPYL--RSADT-----THSSLLSLYN-
TLN--PE-ASASPCC--VPQDLEPLTILYY---VGRT-PKVE-QLSNMIVKSCKCS
>Bmp7_Hsa
LFLLRSRREMQREILSILGL--PHRMLDLYNAMAVDMVMSFVNLFDL-SKIPEG--EVTA
AEFRIYKYQVLQEEGWLVFDITAT-SNWVV-NPR--HNPFMVAFSKQRSQNRSKTPKCKK
HELYVSFR-DLGW-QDWIIAPEG-YAAYYCEGECAFP--LNSYMNAT--NHAIVQTLVH-
FIN--PE-TVPKPCC--APTQLNAISVLYF--DDSSN-VILK-KYRNMVVRACGCH
>Gdf1_Xla
LHILAILKRREELFLRSLGF--SSKLWRIFNQRMGSVIRVFPDQFNI-SAIEKE--EVTM
GQLELRFYRTLQ-HKSLFFNLTEI-CQWQ--DPL--KNSLLTVT-RCKKPRRKRSYSCKK
RRLYVEFK-DVGW-QNWVIAPQG-YMANYCYGECPYP--LTEILNGS--NHAILQTLVH-
SIE--PE-DIPLPCC--VPTKMSPISMLFY--DNNDN-VVLR-HYENMAVDECGCR
>Ndr1_Dre
ALAVGLQETLRNK-MRAVGRNGGGRMMHLYRTLLTDSVLSLVAKFDM-SSISAS--DVQR
AELRIRLYHASTRSSWRIFNITAL-LKWLHQSER--VPVMMVVYPVPRRHRRNHRTDCKK
VDMWVDFD-QIGW-SDWIVYPKR-YNAYRCEGSCPTP--VDETFTPT--NHAYMQSLLK-
LHH--PD-RVPCLSC--VPTRLAPLSMLYY--ENGK--MVMR-HHEGMVVAECGCH
>Nodal_Hsa
--------TVATALLRTRGQ--PSSMLSLY-----DIIRSLQAEFDF-SFLSQQ--ELAW
AELRLQLFHQPKSLGSMVLEVTRP-LSWLKRPGALEKQVLLMLYSSWRAQEGQLSWECRK
VKFQVDFN-LIGW-GSWIIYPKQ-YNAYRCEGECPNP--VGEEFHPT--NHAYIQSLLK-
RYQ--PH-RVPSTCC--APVKTKPLSMLYV--DNGR--VLLD-HHKDMIVEECGCL
>leftya_Xla
CLIFSTPDNIRDALLKKLNL--QEVIQAKYMSMLHGILRGISGNFGMESRIPEN--SVTM
AELKLFKYYVEIESGWRSFDVTQA-VHWMKSGGH--SSPELVLF------GARGDCSCCR
EEYFINFR-ELTWTQYWIIEPAG-YNAFRCAGSCKQP------------KYPLSH---H-
---------YGERMC--AVVESAPLPVMYLVKKGDYTEIEVA-EFPNMIVEKCGCT
>Bmp5_Mmu
WVLVGYRREIQREILSILGL--PHRMLDLYNAMTNDMVMSFVNLFDL-TQIPHG--EVTA
AEFRIYKYQIIKDVGWLVFDITVT-SNWVI-NPQ--NNPFMVAFNKRKNQNRNKSSSCKK
HELYVSFR-DLGW------------QVHLM-----FP------------DH---------
---------VPKPCC--APTKLNAISVLYF--DDSSN-VILK-KYRNMVVRSCGCH
>GDF3_Gga
AWALLTLSLQESLLLKSLGLSAKPSLWRIFQKRRSNIIRVFADQFNL-SVLEED--ELTM
AQLEIKFYRSCP--KSLLFNLSDV-AKWTTHS----RNSLLVVTGASRRRRSAYNVPCKP
RRLYISFS-DVGW-ENWIIAPQG-YMANYCLGECPFP--LTAELNST--NHAILQTMVH-
SLD--PE-GTPQPCC--VPVRLSPISILYY--DNSDN-VVLR-HYEDMVVDECGCR
>InhBE_Hsa
LVLLWALELAKQQILDGLHL--TSR-AALTRALRREEVISFATVFHLSTPRSHH---LYH
ARLWLHVFRWGP--GWHTLTLPSSGLR----GEK--SGPFLELKGAGRARRRTPTCECCR
RDHYVDFQ-ELGW-RDWILQPEG-YQLNYCSGQCP-P-HLAGSPGIAASFHSAVFSLLK-
ANNPWP---ASTSCC--VPTARRPLSLLYL--DHNGN-VVKT-DVPDMVVEACGCS
>Dpp_Dme
AAHIPLSHQPKQASEPTLVLDREVALLSLFNMKRPNTVRSFTHKFDV-KSIPAD--ELKA
AELQLTRYQVLVSTDTVSLDVQPA-VDWLA-SPQ--RNPLLFTYGKGGRNKRQPRRPCRR
HSLYVDFS-DVGW-DDWIVAPLG-YDAYYCHGKCPFP--LADHFNST--NHAVVQTLVN-
NMN--PG-KVPKACC--VPTQLDSVAMLYL--NDQST-VVLK-NYQEMTVVGCGCR
>Bmp8a_Hsa
LWLLGLRRDVQREILAVLGLPGRPRMLDLYHAMAGDLVMSFVNMFDL-TQIPAG--EVTA
AEFRIYKFQVVQDEGWLVLDVTAA-SDWLL-KRH--KDPFVVTFRRRQPKKSNELPQCRR
HELYVSFQ-DLGW-LDWVIAPQG-YSAYYCEGECSFP--LDSCMNAT--NHAILQSLVH-
LMK--PN-AVPKACC--APTKLSATSVLYY--DSSNN-VILR-KHRNMVVKACGCH
>Bmp3b_Dre
LLCLNVSSELNGDI-------PAEEMYRVYDKYSKNTIRSFRGVFNL-TSVPDS--EILT
SNLHYPDYLQTSKTLWQTADVSSA-MK----QAH--ANPFILVYGAFFAKQNKPLTDCTR
RYLRVDFA-DIGW-SEWILAPKA-FDAYYCAGTCAFP--IPKVVHPS--NHATIQSIVR-
AVGIVPG--VPDPCC--VPDKMSSLAVLFL--DSSRN-MLVK-IYPSMSVETCACR
>Bmp3_Gga
CLCLGCARGGRAR-AGDHGLQPGDKMLRLYAQYSANTVRGFRPRFNL-TSLTKS--EILS
ASLHYYILSVWTVLSWQWKDITQV-LH----KAK--QSPLARVFRLADRAKSKKKQRCAR
RYLKVDFA-DIGW-SEWIISPKS-FDAYYCSGECQFP--IPKALKPS--NHATIQSIVR-
AVGVVPG--IPEPCC--VPDKMSSLSILFF--DENKN-VVLK-VYPNMTVESCACR
>Bmp3_Xla
LWVGCCLGELLNDGLLAVGMGTGDAMLRLYDKY-RNTVRSFRAMFNL-TSLTSS--EILS
ATLHYYLYLTLWHPLWQWKDITQA-VRAKE-YGE--AVEILLPLRQNEKDKNKKKLRCAR
RYLKVDFA-DIGW-SEWIISPKS-FDAYYCSGACQFP--MPKSLKPS--NHATIQSIVR-
AVGVVPG--IPEPCC--VPEKMSSLSILFL--DENKN-VVLK-VYPNMTVESCACR
>lefty2_Hsa
LWVLPL-EQLLGSLLRQLQL--SEVVRAQYVVLLRDRSRGKRFS-------------ASE
AALHGHGVEWLRESGWKAFDVTEA-VNWQQLSRP--RQPQLELH------GAQGDCDCCR
QEMYIDLQ-GMKWAKNWVLEPPG-FLAYECVGTCQQP------------PEALAFNW---
-----P--FLGPRQC--IASETASLPMIVSIKEGGRTRPQVV-SLPNMRVQKCSCA
>Bmp2-4_Spu
CVVVGGIEAFESTLLGMFGL--KERMMDLYRSHTENTIRSYHHQFNV-STMPEE--EMTT
AELRLFRYHILKNASWESFDVRPA-MRWLD-EPE--KNPQIVTYPSSSSSGRGQKKRCRR
HELYVDFS-DVHW-NDWIVAPAG-YQAYYCRGECPFP--LAEHLNTT--NHAIVQTLVN-
SVN--PA-LVPKACC--VPTELSAISMLYL--DEYEK-VVLK-NYQDMVVEGCGCR
>AMH_Dre
TVAIGSEQKTLNEFLSALKSAGELGVSHLVQSVLQTLTLTFPKHFNS-QSIHPNTQTCIS
ESTRFLINEVLMSRTYLFLCELQKFLRILPQSKSTTPQPLLSVLDSEAATKDHKEAQCHL
QSLSVSLR-------KFFLEPSR-ANINNCEGTCGFP--LNNAN-----NHAVLLNSHIQ
SGQ--P--VNRSLCC--VPVEYDDLCVIEL--ESETTNISYK---TNVVATKCECR
>TGFB1_Hsa
LWLLVLIEAIRGQILSKLRL--ASPVLALYNSTRDKEVTRVLMVFNT-SELREAVPELSR
AELRLLRYQKYSSPEWLSFDVTGV-VRWLS-RGGEIEGPFLLLMLQSSRHRRALDTNCCV
RQLYIDFRKDLGW--KWIHEPKG-YHANFCLGPCPYI--WSLDT-----QYSKVLALYN-
QHN--PG-ASAAPCC--VPQALEPLPIVYY---VGRK-PKVE-QLSNMIVRSCKCS
>lefty_Sko
INSLVCDQQFINSVSERMGIDGRNIMRLKYWSLAMTFAKVIRENFDMVGKIDRD--SVTI
AELKLYKHHVIKDSGWKTFDVTSA-VEWSQ-DPG--EEPRLVVYEHYEQRFDPTDCGCCR
RPKYISFR-NMEWTNRWIIEPRG-YEAYECVGPCHIR------------HSSQATDLIN-
--------------C--GVSKSSPLPMMYLIQKGDITQVEVS-EIPNMVVEECECL
>Bmp_Sme
CFIFKLRSNLQKMLLSNMGLQPDDVMKSLYVKSRYGPIEIIHCQFKS-SVYTND--NPLA
RELRLNRMMIFNKHGWISVDISEY-VKYIK--------ANIVTFPTYNQEESTIPKDCQR
YSLIVTFK-EVGW-SKWIIAPQN-YNAYYCKGNCPYP--LSDNFNAT--NHAIIQLLIH-
GLK---DISIPKPCC--VPYNLRPETLLYL--NREGD-ALLR-EFKDMSVSSCSCH
>Bmp14_Hsa
AWLDLEQATARTVTPSSFLLKKAREMLSLYRTLSDNTITSFIDKFDI-SALEKDG--LLG
AELRILRLSSCPGSGWEVFDIWKL-FRFKN-SAQ----ALFLVFSQRRKRRAPLATRCSR
KALHVNFK-DMGW-DDWIIAPLE-YEAFHCEGLCEFP--LRSHLEPT--NHAVIQTLMN-
SMD--PE-STPPTCC--VPTRLSPISILFI--DSANN-VVYK-QYEDMVVESCGCR
>TGFB2_Hsa
FLILHLIEAIRGQILSKLKL--TSPVISIYNSTRDKEVYKIDMPFDV-SAMEKNASNLVK
AEFRVFRYQILKEGEWLSFDVTDA-VHWLH-HKD--RNPHLLLMQTNRRKKRALDAACCL
RPLYIDFKRDLGW--KWIHEPKG-YNANFCAGACPYL--WSSDT-----QHSRVLSLYN-
TIN--PE-ASASPCC--VSQDLEPLTILYY---IGKT-PKIE-QLSNMIVKSCKCS
>InhBA_Hsa
CWIIVRVEAVKKHILNMLHL--KKRIRKLHVGKVGSEIITFAESFEISKEGSDL--SVER
AEVWLFLFQQQKKSTWHVFPVSSS-IQLLD-QGK--SSPFLMLQHPHRRRRRGLECDCCK
KQFFVSFK-DIGW-NDWIIAPSG-YHANYCEGECPSH--IAGTSGSSLSFHSTVINHYR-
MRGHSPF-ANLKSCC--VPTKLRPMSMLYY--DDGQN-IIKK-DIQNMIVEECGCS
>Bmp13_Hsa
LWDLPGQRAPRDSDAGREGQEPQPRMLSIYRTYSINTITSFVDRFDV-SMLSDK--ELVG
AELRLFRFPCLSPAGWEVFDVWQG-LRWKQLCLELRAAALLVVFPGRRRRRTAFASRCSK
KPLHVNFK-ELGW-DDWIIAPLE-YEAYHCEGVCDFP--LRSHLEPT--NHAIIQTLMN-
SMD--PG-STPPSCC--VPTKLTPISILYI--DAGNN-VVYK-QYEDMVVESCGCR
>InhBC_Hsa
LLLAPTLDLAKRSILDKLHL--TQRLQHLHGVPQGCEIISFAETFHF-SSDRTAGDRVQQ
ASLMFFVVLVLGASGWHQLPLGPE-AQACS-QGH--LTPFVAARGKHQIHRRGIDCQCCR
QEFFVDFR-EIGW-HDWIIQPEG-YAMNFCIGQCPLH--IAGMPGIAASFHTAVLNLLK-
ANTAAGT-TGGGSCC--VPTARRPLSLLYY--DRDSN-IVKT-DIPDMVVEACGCS
>Bmp2b_Dre
VLLGGALNEFELRLLNMFGL--KRKMLDLYYMHSENTIRSFHHEFNL-TSIPGE--EISA
ADVRIFRYEVFRHTRWESFDVGSA-VAWAR-ESQ--HNPLLVTYREKRQARRGQKPRCRR
HALYVDFS-DVGW-NEWIVAPPG-YHAFYCHGECPFP--LPDHLNST--NHAIVQTLVN-
SVN--SN--IPKACC--IPTELSPISLLYL--DEYEK-VILK-NYQDMVVEGCGCR
>ADMP_Dre
STMMGLRSEAIRRLLEVFGM--EDPMLDLYNTIADNTVRSFFDKFNM-STVAKS--EILT
AELHLFKYQVLDSTGWEVFTITQA-VRWMSDEG---SNPMLVLFPASRRSSRSVDYDCQR
QPLYVDFE-EIGW-SGWIVSPKG-YNAYHCKGSCIFP--LSQNMRPT--NHAIVQSIIN-
TLKLNK--GIQTPCC--VPDKLYSISLLYF--DDDEN-VVLK-QYDDMVAGSCGCR
>TGFB2_Gga
FLTLDLIEAIRGQILSKLKL--TSPVISIYNSTRDKEVYKIDMQFDV-SAMEKNASNLVK
AEFRVFRYQVLKEGEWLSFDVTEA-VHWLH-HRD--RNPHLLLMQPSRRKKRALDAACCL
RPLYIDFKRDLGW--KWIHEPKG-YHANFCAGACPYL--WSSDT-----QHSRVLSLYN-
TIN--PE-ASASPCC--VSQDLEPLTILYY---IGKT-PKIE-QLSNMIVKSCKCS
>Bmp2_Gga
RVLLGGLGEFELRLLHMFGL--KRRMLDLYRLHAGNTVCSFHHEFNL-TSIPNE--EVTS
AELQIFRYEIMKASKWESFDVTPA-VLWIA-HGQ--PNPLLVTFPLHKREKRQAKHKCKR
HPLYVDFN-DVGW-NDWIVAPPG-YSAFYCHGECPFP--LADHLNST--NHAIVQTLVN-
SVN--SK--IPKACC--VPTELSAISMLYL--DENEK-VVLK-NYQDMVVEGCGCR
>ADMP_Sko
RMVLTSREQAIEQLLEVFGM--PNRMVELYRSIADNIIRSFPDKFNV-STVPQS--EMLQ
AELHLFKHQLLSGTGWEVFSITPA-VKWRE-DPS--SNPILVTFESIRRKRQATEDECSK
QKLYVDFE-EIGW-SGWIISPRG-YNAYHCKGECPFP--LGQTSKPT--NHATVQSIVN-
ALKLGD--EVAMPCC--VPDKLFSISLLYF--DEDDN-VVLK-QYDDMVAASCGCH
>lefty2_Dre
QLFILTHEDIKQALLQKLGL--TEPIKSKYLSMLKGILRGIHGNFDMEARLQEN--TVTM
AELKLFQYWVEVESGWRSFDVTQA-IHWSKSQKK--APPELVLY------GSQGNCNCCR
EEHFINFR-ELTWTQYWIIEPAG-YQAFRCAGGCKQP----------------KRGFYG-
---------YGQRTC--AVMESAPLPMMYLVKKGDYTEIEVA-EFPNMIVEKCGCS
>Bmp11_Hsa
PAAAAALESIKSQILSKLRL--KEAILDLHDFQGDETVISMAQEFSP-KVMFTK---VLK
AQLWVYLILRLKSGHWQSIDFKQV-LHWFR-QPQ--SNPFMELRTKRSRRNLGLDCDCCR
YPLTVDFE-AFGW--DWIIAPKR-YKANYCSGQCEYM--FMQKY-----PHTHLVQQAN-
-----PR-GSAGPCC--TPTKMSPINMLYF--NDKQQ-IIYG-KIPGMVVDRCGCS
>Bmp3_Dre
GYLCCG-MGFSKDV--QLGQKAEEPMQMLYAKYTSNTVRSFKGHFNL-TSLTKS--EVLS
ATLHYYILDVWSFISWQWKDITRV-VN----QAKHHDQPNLHMLESKTVKRPRKKPRCAR
RYLKVDFA-DIGW-SEWIISPKS-FDAYYCSGSCQFP--MPKSLKPS--NHATIQSIVR-
AVGVVPG--IPEPCC--VPEKMSSLSILFF--DEDKN-VVLK-VYPNMTVDSCACR
>Dpp_Hro
VMVLRAVNEFEKKLLNMFGLTRRPTMQHLYKAHMGNTARSFHHKFNI-STLPPN--ELKY
AELLLHRYEVIKNTTWERFDVSAE-TQWLKD-----KNPLLLTYSRRSRKKRKAHRKCQR
QDLYVDFS-DVNW-DDWIVAPHG-YHAFYCNGECPFP--LAEYMNAT--NHAIVQTLVN-
SVD--PS-LTPKPCC--VPTELSPIAMLYV--DECEL-VVLK-TYQQMAVEGCGCR
>TGFB3_Hsa
LALLNFVEAIRGQILSKLRLTSPPEVLALYNSTREKEIHKFDMIFNV-SSVEKNRTNLFR
AEFRVLRFQILRTAEWLSFDVTDT-VRWLL-RRE--SNPHLILMQGGQRKKRALDTNCCV
RPLYIDFRQDLGW--KWVHEPKG-YYANFCSGPCPYL--RSADT-----THSTVLGLYN-
TLN--PE-ASASPCC--VPQDLEPLTILYY---VGRT-PKVE-QLSNMVVKSCKCS
>Mstn_Dre
LSTTTTLHSIKSQILSILRL--EQALLDQYDQNGGETIITMATELSP-KILPDS---ILK
ALLWIYLISHLETNSWQHIDMKQL-LKWLK-QPQ--SNPFLEVKGKRSRRDTGLDCDCCR
YPLTVDFE-DFGW--DWIIAPKR-YKANYCSGECVYP-------------HSHIVNKAN-
-----PR-GSAGPCC--TPTKMSPINMLYF--NDREQ-IIYG-KIPSMVVDLCGCS
>InhA_Hsa
HLLLFLLAKVRALFLDALGP-----ALGGFTHRGSSQAILFPATFRP-SQHTRS--RVTS
AQLWFHTLLALS---WAVLHLATS-ALLLT------HPPFLVAHARRSTPLMSWPWSCHR
VALNISFQ-ELGW-ERWIVYPPS-FIFHYCHGGCGLH--IPPNLSLP--VPGAPPTPAQ-
PYSLLPG---AQPCCAALPGTMRPLHVRTT--SDGGYSFKYE-TVPNLLTQHCACI
>TGFB1_Dre
CLVLTAIEAIRGQILSKLRM--AKELLSLYNSTVEKEVHKFVFQFNV-SEMKRSIPDLSQ
AELRLRIYRGVGSNRWLSFDVKQT-MIWLQ-GSEDEETPYILALRKRRAVGTDETCDCCM
RKLYIDFRKDLGW--KWIHKPKG-YFANYCMGSCTYI--WNAEN-----KYSQILALYK-
HHN--PG-ASAQPCC--VPAILDPLPILYY---VGRQ-HKVE-QLSNMVVRNCKCS
>InhA_Dre
ALMLWALGWLKRRILEGLGLDEPPLNRAVHHVASRSQVILFPSSFQP-SLDSQE--SITS
AHFWFYALFILTPDGWTTYKLDVH-LH----TPMADGQPFLHLHRSRRAPKIPWSPDCRR
EQIEISFE-DLGW-NNWIVHPKS-FTFYYCHGNCS--------------SAERITTILG-
----------ITQCCAPVPESMKSLRFTTT--SDGGYSFKYE-TLPNIIPEECNCI
>InhBB_Hsa
AWGSPTLEAVKRHILSRLQM--RGRLRKLHAGKVRSEIISFAETFFISNEGNQN--LVVQ
ASLWLYLVKVYFRSGWHTFPLTEA-IQLFE-RGE--RRPFVVVQSRHRIRKRGLECDCCR
QQFFIDFR-LIGW-NDWIIAPTG-YYGNYCEGSCPAY--LAGVPGSASSFHTAVVNQYR-
MRGLNP--GTVNSCC--IPTKLSTMSMLYF--DDEYN-IVKR-DVPNMIVEECGCA
>Mstn_Hsa
LIVAGPIEAIKIQILSKLRL--ETALIDQYDVQRDETIITMPTEFSS-KIQYNK---VVK
AQLWIYLLRLIKTGIWQSIDVKTV-LQWLK-QPE--SNPFLEVKPKRSRRDFGLDCDCCR
YPLTVDFE-AFGW--DWIIAPKR-YKANYCSGECEFV--FLQKY-----PHTHLVHQAN-
-----PR-GSAGPCC--TPTKMSPINMLYF--NGKEQ-IIYG-KIPAMVVDRCGCS
>Bmp8b_Hsa
LWLLGLRRDVQREILAVLGLPGRPRMLDLYHAMAGDLVMSFVNMFDL-TQIPAG--EVTA
AEFRIYKFQVVQDEGWLVLDVTAA-SDWLL-KRH--KDPLLCLLRRRQPKKSNELPQCRR
HELYVSFQ-DLGW-----------------------------------------------
-----------------------------------------------LVIADSPCF
>Bmp11_Dre
LFLAPLLETIKSQILSKLRL--KQALLDHHDFQGDESVITMASEFSP-KLMFTK---VLK
AQLWVYLILRLKAGHWQSIDFKHV-LQWFK-QPH--TNPFLEVKTKRSRRNLGLDCDCCR
YPLTVDFE-AFGW--DWIIAPKR-YKANYCSGQCEYM--FMQKY-----PHTHLVQHAN-
-----PR-GSAGPCC--TPTKMSPINMLYF--NDKQQ-IIHG-KIPGMVVDRCGCS
>InhBC_Xla
LTLLGAIELAKQQILQKLHL--KERLRRLHLNKPRYEIISFAETFQFTRDKEQS--AVLQ
AHLWLFFYLVQEWTGWQTFSLKSM-LQFFD-GGN--KSPFLVAQQSHHATKRSLNCDCCR
KDYYVDFK-DIGW-NDWIIKPEG-YQINYCMGLCPMH--IAGAPGMAASFHTTVLNLIK-
ANNIQT---AVNSCC--VPTKRRPLSMLYF--DRNNN-VLKT-DIADMIVEACGCS
>Bmp4_Dre
QVLLGELRDFEATLLHMFGL--QRRLLDLYRLQSGSTVRGFHHEFNL-SSIPED--EIST
ADVRIYRYEVLKTSKWESFDVSPA-VLWTQ-EKR--SNPLLVTFPLTRRAKRSPKQRCRR
HALYVDFS-DVGW-NDWIVAPPG-YQAYYCHGECPFP--LADHLNST--NHAIVQTLVN-
SVN--TN--IPKWCC--VPTELSAISMLYL--DETDR-VVLK-NYQEMVVEGCGCR
>Bmp13_Dre
LWSLPCLKEILASS-----------MISIYRTYSANTITSFVDKFDV-STLSDK--ELVG
AELRIFRLLSCRKAEWEVLDVWGI-FK----HRHQENQAILVVYKARRRRRTALNNRCSK
KALHVNFK-ELGW-DDWIIAPLD-YEAYHCEGVCDFP--LRSHLEPT--NHAIIQTLMN-
SMD--PN-STPPSCC--VPTKLSPISILYI--DSGNN-VVYK-QYEDMVVEQCGCR
>Bmp2-4_Sko
CILVKSLHAFESSLLSMFGLKSRPRMMELYMNQIKNTARSFFHRFDL-ETIPDN--EVTG
AEIRIFCNEILQNSSWESFDIRPA-VAWIA-HPE--ENPLLVTFKRPQRSKRQSDKRCKR
HELYVDFN-DVGW-NDWIVAPPG-YHAFYCHGECPFP--IAEHLNST--NHAIVQTLVN-
SVS--PD-SVPKACC--VPTDLSPISMLYL--DEFDK-VVLK-NYQDMVVEGCGCR
>TGFB1_Xla
LLVLHLIEAIRGQILSKLKL--DKTAIFLYNSTLEKQVYRFESIFNA-SHVRENVGMLHH
AELRMYKFWKYQDDEWMSFDVTKT-VNWLK-RAEENEQPYLMITVTSSRKKRGVGQECCV
KPLYINFRKDLGW--KWIHEPKG-YEANYCLGNCPYI--WSMDT-----QYSKVLSLYN-
QNN--PG-ASISPCC--VPDVLEPLPIIYY---VGRT-AKVE-QLSNMVVRSCNCS
>Bmp14_Xla
LDLVPLNEDIKKQAQSGVKIGTPRPMLSLY----RNTITSFVDKFDI-SALEKDG--LLG
AELRILRYSCPA--KWEVFDIWKL-YKFKN-SAQ----AIFLVFQRRK--RRAPLSTCSK
KPLHVNFK-DMGW-DDWIIAPLE-YEAYHCEGLCEFP--LRSHLEPT--NHAVIQTLMN-
SMD--PE-TTPPTCC--VPTRLSPISILYT--DSANN-VVYK-QYEDMVVESCGCR
>ADMP1d_Sme
LDIQPI--------NDDLDV--SSTFIKLYKSLSRDAIFGLMDNFEIDETIDQST--IKS
SEFHIYRYLVTSQYGWIVLNLTDA-MSWVK-EKI--PNPIISIYMDPRRYQKIYNGECFL
YPMKVDFD-KMGW-NQWIIGPQS-FSAGICIGPCPFP--LGQTYYPT--NHAVVQSIWY-
NLNPNND-IIGPVCC--SPHEFTTLRMLFY--NNERV-VALK--------------
>Bmp9_Hsa
LPLLSLLENVKVDFLRSLNL--SGVMIDLYNRYTSNIVRSFSMEFNI--SIPRH--EITR
AELRLYVYDVLD--GWETLEVSSA-VKWVRSDST--KSPFFVVFLKKLSKDGSTEAGCQK
TSLRVNFE-DIGW-DSWIIAPKE-YEAYECKGGCFFP--LADDVTPT--KHAIVQTLVH-
LKF--PT-KVGKACC--VPTKLSPISVLYK--DDMGV-PTLKYHYEGMSVAECGCR
>Bmp15_Hsa
LFLCELTLPLIEELLEESPGEQPRKMLELYRRSADTMVRLVKPLLGF-PLRPNRGLYLVR
ATV-VYR----PSNAWKEMDITQL-VQWNN-KGH--RIAFLLLYERESLLRRTRQADCSL
HPFQISFR-QLGW-DHWIIAPPF-YTPNYCKGTCLRV--LRDGLNSP--NHAIIQNLIN-
QLVD-Q--SVPRPSC--VPYKYVPISVLMI--EANGS-ILYK-EYEGMIAESCTCR
>Bmp3b_Xla
YYCLACIKAHTSKLVGTIRL--QSDMAKLYEKYSRNTVRSFRAQFNL-SSLQQT--EVLA
ATLHFAPCRLLLSEKWNTTNIFHK-RAWHV------KDPYILVFSPRKEKKKKGQENCSR
RYLKVDFA-DIGW-SEWIISPKS-FDAYYCSGACEFP--MAKVVRPS--NHATIQSIVK-
AVGIIPG--VPEPCC--TPDMMNSLSVLFL--DEGRN-MVLK-VYPNMSVESCSCR
>GDF3_Hsa
SFLLILVQFQEYVFLQFLGLDKAPSLKKIFQDREANVLRFLPDQFNL-SAIKER--ELTL
AQLGLDLFLVQE--GAVHFNLLDV-AKWND-NPR--KNSLLVVTHPSRKRRAAIPVPCHR
HQLFINFR-DLGW-HKWIIAPKG-FMANYCHGECPFS--LTISLNSS--NYAFMQALMH-
AVD--PE--IPQAVC--IPTKLSPISMLYQ--DNNDN-VILR-HYEDMVVDECGCG
>InhBB_Xla
LLLAGLLEAVKRHILTLLHM--QDRLRKLHAGRVRAEIITFAETFTIANEGNQN--LVFQ
SNLWLYLVHFQDRSGWHTFPLTEA-IQLFE-EGE--RRPFLVVHNKHRIRKRGLECDCCR
QQFYIDFR-LIGW-NDWIIAPAG-YYGNYCEGSCPAY--LAGVPGSASSFHTAVVNQYR-
MRGLNPG--TVNSCC--IPTKLSTMSMLYF--DDEYN-IVKR-DVPNMIVDECGCA
>Bmp3_Hsa
CFCVSLFPELRKAVP-------GDRMLRLYDRYSTNTVRSFRAAFNL-TSLTKS--EILS
ATLYFCIAWTLKIMSWLSKDITQF-LR----KAK--ENPYILVYQAPEKSKNKKKQRCAR
RYLKVDFA-DIGW-SEWIISPKS-FDAYYCSGACQFP--MPKSLKPS--NHATIQSIVR-
AVGVVPG--IPEPCC--VPEKMSSLSILFF--DENKN-VVLK-VYPNMTVESCACR
>Bmp7a_Dre
IVACGCRREMQREILSILGL--PQRMLDLYNAILEDMVMSFANTFDL-SRIPPG--EVTA
AEFRIYKFQVLQEEGWLVFDLTVT-SNWVI-NPG--QNPFMVAFGHHRTKNAKPGAACKK
HELYVSFR-DLGW-QDWIIAPEG-YAAYYCEGECVFP--LNSYMNAT--NHAIVQTLVH-
FIN--PE-TVPKPCC--APTQLHGISVLYF--DDSSN-VILK-KYRNMVVRACGCH
>ADMP1_Xla
IFLFFIRAEALKRLLEVFGI--EEPMVDLYNTVADNTVRSFFDKFNL-WTVARN--EILT
AELHLFKYMVLDSSGWEVFSITQA-VRWNDES----ANPMLVLFSNRTRLGRSVEEDCQR
HPLYVDFE-EIGW-SGWIISPRG-YNAYHCKGSCPFP--LGQNMRPT--NHATVQSIIN-
ALKLTKG--VSSPCC--VPDKLFSINLLYF--DDDEN-VVLK-QYDDMVAGSCGCH
>Bmp12_Xla
LWSAWLTGGARRAIATLHGHPKDHLMLSLYKSLSSNTITSFVDRFDT-RSLPER--DIVG
AELRILRYTCPTFSKWEVFNVWKA-VGRRL-SGETLCFALLVVSAKRRWKRTTLPTRCSK
KPLLVNFK-ELGW-DDWIIAPLD-YEAYHCEGVCDFP--LRSHLEPT--NHAIIQTLMN-
SMD--PE-STPPSCC--VPSKLSPISILYI--DSGNN-VVYK-QYEDMVVESCSCR
>Bmp3b_Hsa
LLPLFLLPAAADGLQGDRDL--QRHMHRLYEKYSRNTVRSFRARFNL-TSMQDS--EILT
ATFHFYSPRAKNRGLWQAKDISPI-VK----AARRDGEPLQDNEPRPGRKDRRKKGQCSR
RYLKVDFA-DIGW-NEWIISPKS-FDAYYCAGACEFP--MPKIVRPS--NHATIQSIVR-
AVGIIPG--IPEPCC--VPDKMNSLGVLFL--DENRN-VVLK-VYPNMSVDTCACR
>Mstn_Gga
IAVDPVIEAIKIQILSKLRL--EQALIDQYDVQRDETIITMPTEFSS-KIQYNK---VVK
AQLWIYLLRLIKTGIWQSIDVKTV-LQWLK-QPE--SNPFLEVRPKRSRRDFGLDCDCCR
YPLTVDFE-AFGW--DWIIAPKR-YKANYCSGECEFV--FLQKY-----PHTHLVHQAN-
-----PR-GSAGPCC--TPTKMSPINMLYF--NGKEQ-IIYG-KIPAMVVDRCGCS
>Gdf15_Hsa
VLLVLSAEASRASF-----------SEDSRFRELRDLLTRLRANTDL----------VPA
PAVRILTSRAALSRSW---DVTRP-LRQLSLARPQAPAPQLELHARGRRRARARNGDCRL
HTVRASLE-DLGW-ADWVLSPRE-VQVTMCIGACPSQ--FRAAN-----MHAQIKTSLH-
RLK--PD-TVPAPCC--VPASYNPMVLI----QKTDTGVSLQ-TYDDLLAKDCHCI
>Gdf15_Pol
LLLLSLLEAVKTGILSSLGM--DREMFHLYREKLRSTISTVLFPFHKTPHIQTG--LLAR
AELKISRVDGMKTCQDVLLDLSPE-VEWMISDGG--QVPIISLEQRTRRSNKEDDCDCCR
KSVTVSFK-DIGW-TDWVVAPAE-YTMHLCDGACP------HNYKPAS-MHTQVKSRLH-
QIT---KGGTPHPCC--VPAAYEPMVLMHY--DSRGK-LKLT-PFNDFIVSKCHCA
>Bmp2_Hsa
VLLGGALSEFELRLLSMFGL--KQRMLDLYRRHSGNTVRSFHHEFNL-SSIPTE--EITS
AELQVFRYEIIKASRWESFDVTPA-VMWTA-QGH--ANPLLVTFPLHKREKRQAKHKCKR
HPLYVDFS-DVGW-NDWIVAPPG-YHAFYCHGECPFP--LADHLNST--NHAIVQTLVN-
SVN--SK--IPKACC--VPTELSAISMLYL--DENEK-VVLK-NYQDMVVEGCGCR
>lefty1_Dre
LLCAAL-EDMKDALLKKLGL--NEIVKNKYISMLKGILRGIPGNFEMTSRIPEN--SVTM
AELKLYKIYWVEETGWKSFDVTQA-VQWSRSRME--MPPELVLY------GSSGDCECCR
EQYFINFR-ALTWTQYWIIEPSG-YQAFRCKGGCRQP------------KRNY-----G-
---------YGERKC--AVVESAPLPMMYLVKKGDYTEIEVA-EFPNMIVEKCGCA
>TGFB1_Gga
LLLLGAIEAVRGQILSKLRLTAPPPVRALYNSTQEKELRRIPMEFNV-SRVRAEVGGLHR
AELRMLRYQGYGDDEWLSFDVTDA-VHWLS-GSELLGVPYVLAMLHSARRRRDLDTDCCV
RPLYIDFRKDLQW--KWIHEPKG-YMANFCMGPCPYI--WSADT-----QYTKVLALYN-
QHN--PG-ASAAPCC--VPQTLDPLPIIYY---VGRN-VRVE-QLSNMVVRACKCS
>Bmp15_Dre
LHIFTRFGVASTEV-HRNRHPKRRNMLSLYRIAADNTIRLLQASYTVKYELNDLLLDLVK
ASFMYLRVTSLQRSRWTETDVTDH-VS----ESK--DGPLLLLFTRRSKKSGSIVSDCKL
YSSSVDFK-DLGW-DHWVIAPHK-YNPGYCMGDCPRI--LHYGYNSP--NHAIMQTFIS-
ELGVAD---IPLPSC--VPYKYKRMSMLVM--GSNGQ-IDYK-EYEDMIADSCTCR
>Bmp2a_Dre
VFFAGSLHAFELRLLSMFGL--QHRMLDLYSAHSVNTIRSFHHDFNL-TSIPDE--EVTS
ADVRVFRHEIIRLSKWESFDVTPA-VLWTT-DGH--PNPLLVTYVLHSREKRQARNNCRR
HSLYVDFS-DVGW-NDWIVAPPG-YHAFYCQGECPFP--LADHLNST--TNAMVQTLVN-
SVN--SN--IPRACC--VPTDLSPVSLLYL--DEYER-VILK-NYQDMVVEGCGCR
>Tgfb-f_Bsc
AVVLCCNGFSEKEVYEPEQR--RHREFEAFEDYLSKAWHGFLQEFGQYDMIYRA--SVRA
VDVIISP-----ENGYFVVGLNNNGLNWMS-AGN--ADPKIEAIITHRRNRRSFRPECGR
KPYIVSFK-----HNRKVVTPER-ADIGICHGSCDWP-DAADALNAT--GHTMKMLWNK-
FGGVRKGNPEPKACC--YPNAYARFHFLTY--DERDN-LLAD-VVDDMIAISCACR
>Bmp12_Dre
SLHQPL--------IDLLDLLDTSSTWDVFDV---GPIIKTPLKLSI-SAVSDSNNEVHP
GMLGLSRFSQAR-------------IR-----------------RHRRRRRTALAGRCSR
KPLHVNFK-ELGW-DDWIIAPLD-YEAYHCEGLCDFP--LRSHLEPT--NHAIIQTLMN-
SMD--PE-STPPSCC--VPSKLSPISILYI--DSGNN-VVYK-QYEDMVVESCGCR
>AMH_Hsa
GALLGTARWGPRDLLRRLGAWLRDPLLVLYPGPGPRDTRYLVLAFGDDHRCFTR---MTP
ALLLLPRFPPPRPDALAGFPQGLVNLSPAALERLLDGEPLLARLQGLRVEWRGRDPRCAL
RELSVDLR-----AERSVLIPET-YQANNCQGVCGWP---QSDRNPRYGNHVVLLLKMQ-
ARG---AALARPPCC--VPTAYAGKLLISL--SEER--ISAH-HVPNMVATECGCR
>Bmp12_Hsa
GLEAAAAQAAGAAAVPAAAVPRARAMMSLYRSLAGDTITGFTDQFDV-SSLNDA--DVVG
AELRVLRLSTCPGQRWEAFDVADA-MRHRR-EPRPPRAAVLVVSGGRRRRRTALAGTCSR
KPLHVDFK-ELGW-DDWIIAPLD-YEAYHCEGLCDFP--LRSHLEPT--NHAIIQTLLN-
SMA--PD-AAPASCC--VPARLSPISILYI--DAANN-VVYK-QYEDMVVEACGCR
>Bmp13_Xla
LWEVPCRRQRREDKVSSYSADRHLLMLSIYKTFSTNTISSFVDRFDV-STLSDK--ELVG
AELRVFRVTSCTSPGWQVFDVWKS-LQISQGKKQICVEALLVVFKTRRRRRTTFNSRCSK
KPLHVNFK-ELGW-DDWIIAPLE-YEAHHCEGVCDFP--LRSHLEPT--NHAIIQTLMN-
SMN--PG-STPPSCC--VPTKLTPISILYI--DAGNN-VVYK-QYEDMVVESCGCR
>Nodal_Cin
SIFVNGAEALLRHM--------QQRMMELYRAKNTDIVRSFRSIFDL-SSVPRER--IRG
SELQVDRWEGVN----KSFDTTSQ-IRWHR-GDSPVTPDVEITSEWRKQQSDDVKVVCRK
VSFEIDFE-KIGW-GSWIVYPKK-YNAYRCEGQCRTP--MRSDSKPT--NHAYMQSIIA-
TKR--PDLHIPQPCC--VPTKLKPLSILYY--EDGE--VKQR-DHEDMVVDECGCR
>Dpp_Cin
HFLLDVVNEYEKSLLNMFGL--KRRMQHLYKAHMGNTARSYHHEFDI-STMPSE--EIGA
AELLLHRYEIVKNTTWERFDVSPA-TLWSRVAHK--ENPMLLTYRRRKRSSRNRDSSCQR
HDLYVDLLRSTGR-----------------LGLLL--------------HRATTPTIAK-
--------------------------------DSARS--------------QCRII
>Cin_071664
ILFISVRREYQRQILSLLGL--NHRMLGLYNSASGNSLATNQVEFEM-RHVGEN--ELSA
AKFRLYKYQAMPEEGWLVYDVTSA-VRWIITG----TNAFLVAFMWRRKARRRKKKNCHR
KIFNVRFK-DIGW-EDWLIAPQH-YAAYRCSGACAFP--LNHHTNAT--NHAIIQSMVST
MIR--TA-SVPMPCC--TPTELLSLDFLYF--DENEN-VMYR-RFKDMVVVSCGCN
>Cin_071838
LLTLFSIEAVRGQILSKLGL--TELVEALYNRTRDEDVLTVYMKFDLTATQVNP--DIVS
ATLRLYQYQLQPVEAWQSFDVTST-VRWVQ-FPHLNDGPHLVIMSSRRRRKRALDADCCL
RELYIDFRRDLEW--NWVRAPVG-YKANFCAGACPYL--WSMDT-----QHATILGLYK-
SMN--PH-ASSAPCC--TPKELDPLILMYY----ANNEFKFT-KMSDMVLLSCKCS
>Cin_093599
CFVATVLRVVARDMGNSDTLNRDRRVKKLSDLKQRRKWKNFFDPVSFTHPLRHN-FSLIG
VDLALLRVRKLPGGGYMMVASLDTGILWLL------HEVLSLGFASHHRRRNSWITRCER
TSFPINFQ-D-DWFRHHILYPSSVYDIGECVGRCDFP--IQMPTNAS--NHALALTVER-
EFGLRSENEQPTICC--VPTDYYSMYATLS--SEFGVESVFL---PEIEVKHCGCS
>Cin_071997
KIILLIHDDLQDGILTHLGL--GKLIRARYEQLVAGLFRNVHQKFDMEGKIPDK--TITM
AELRLFKHHSLPGSGWQSFDITSA-IRWQR-HPVKFMTPELVVF----EKTRTNDCSCCR
EKRFISFR-EMEWAKDWIIEPSG-YDAYQCAGGCS----SSRRKNSK-------------
--------RSPRSC---TVAESTSLPVMYLVKDGDGTKVEVS-EFPNMVVEKCACS
>Cin_071837
CLALCVNRTLSSSLLQELSAIESTALFSYVSAITNKRMYHYWTDHSTARHLPAN---LVA
AELVVVRLVTMRESKFLMLNLDTRYITWLAKRNS--TNTYRLRSRRKAAIRPRTRTRCSL
EPFVVPKSVTQNLNVTWPENGKRFWDISRCEGLCRHP--IPAHISQT--NHAIAINSHT-
---------TKGACC--VPIRLRAMDYIHL--RNGE--LRTE-SLEELVALECGCR
>Cin_F49747
YFIAAVLRVVARDMGNIDTLNRDRRVKKLSDIKNRRKWENFFGPVSF-THPPRHNFDLIG
VDLVLLRVRKLPGGGYMMVASLDTGYLWLL------HEVLSISFQGRRTHHRQNEGWCER
KSFPINFQNDL-F-RHHILYPSSVYDIGECVGRCDFP--IQMPTNAS--NHALALTVER-
EFGLRSENAELTICC--VPTDYYSMYATIS--SELGVESVFL---PEIEVKHCGCS
>Mstn_Cin
------PNNKTDVTGRSMTVQKTGSVKSNYNMIADGCYFTFSEQ-------------VHS
AFLWYYVLQRYVKGFWRKIRVTGL-VNWLE-RPS--YNPFMDVETRRRRKRDAAEGLCCR
FDLDINFN-AAGW--NWIIFPRT-YNARYCSGECAYL-----------QLSNTREQLIR-
HMGNRPSSRHVENCC--VPKRMIGISMLYY--DNDGN-IIFS-KVPDMEIVKCDCL
>Cin_071985
CMIAAKKDDAIHEFLNMFGLQAPDNMVDLYNAIADDTVRSIPNIFDL-QAVGEH--EVLD
AELHLYFYQILSLLGWQIFPLLTS-VEWNS-RKD--DNPILILFKNSRKSKNRQNSKCRR
YPLYVDFE-EMGW-SGWIIHPQG-YNAYHCRGKCSFP--ISQNLKPS--NHATVQSIMH-
TLGLGGQ-PVDMPCC--TPDKLYDINLLYF--DHNDY-VVLR-RYKDMVAASCACR
>Cin_072008
LHFVYAIKEQETEFQKLLRV--NQIIRALLEKPKSNVVRSLRNKFGV---LPDF--EITS
AIIYAALRSALATDSTHPLDVLPI-LSWRRDS----VRPRLLLVEVKKHSSRDTEQACQR
HSMWVDFE-EMGW-SDWVIAPRA-FQSYRCAGECPFP--LSGKLNGT--NHAMLMTMMN-
SVD--PS-NTPMPCC--VPTRLSSVSMLYL--DKKDN-VVLR-LYEDMVVEACGCR
>Cin_071987
LMYTSSKELLRNTVSEMFGFDHMTSMLQLYKTFSANTVRSFFSVFNI-TSIPDT--EVVK
AELRIDCWQVVLATAWTGEHIFDI-IR----RARRDGHPLLIVYTARKKKRRRKPCRCSR
KSLTVDFA-DIGW-SQWIISPTR-FDAYYCSGLCRFK--NIKNAQFS--NHAIIQAVIK-
AFNVRPK--IPAPCC--VPDEMTTLNVLFF--DKDDN-VVLK-AYPDMQVKTCGCR
>Art_Hsa
--------------LSTLSH--CPWALALLSSVAESAPRSPAPRASPAGHLPGG------
---------------------------WCSGRAR----P-----RGGRAARAGGPGSCRL
RSQLVPVR-ALGL----GHRSDELVRFRFCSGSCRSP------------HDLSLASLLG-
AGALRPSRPVSQPCC--RPTRYEAVSFM----DVNST---WR-TVDRLSATACGCL
>Neurt_Hsa
SSVLSI--------SHRLGP-----LVPLHRLPRT------------------------I
ARLAQYR------------ELTPW--------------------PRRRRARARLGARCGL
RELEVRVS-ELGL--GYASDET--VLFRYCAGACE----AAARV-----YDLGLRRLRQ-
RRRLRRERVRAQPCC--RPTAYED-EVSFL--DAHSR---YH-TVHELSARECACV
>Neurt_Gga
LPSSPA--------SSSLPVAPRRPLLAQYSSLLEGEIRQLISA----QAMNSG-----G
HELPLFP------------------AR-----------P------------------CAL
KELEVSVS-ELGL--GYESDET--VLFRYCSGTCD----AAVR------NYDLSLKSVRS
RKKIRKEKVRARPCC--RPLAYDD-DVSFL--DAYNR---YY-TVNELSAKECGCV
>Pspn_Hsa
LLLLSL----ARGV------------------------------FSS-EQVAKA------
------------GGTW-----------------------------------------CQL
WSLTLSVA-ELGL--GYASEEK--VIFRYCAGSCP----RGART-----QHGLALARLQG
QGR-----AHGGPCC--RPTRYTDVAFL----DDRHR---WQ-RLPQLSAAACGCG
>Odi_Y23887
LFGLICLQVMETHLLKVFQL--DSVLQRMYNYQQDNIVRHQHEHHDI--HLPEV--ELNK
AELLLDT-------EIIRIDLTEA-ATWLSGFPN--NGATLLTYRSRRKSKKKSRLTCSR
EKMYIDFK-SIEW-TEFIVAPSG-FDSYLCRGTCPYP--LDAHLNHT--NHAIFNSVVA-
RLD--PL-ETDGPCC--VPTELKPLTVLYI--DNESR-AVLR-SYEDMVVESCGCR
>Odi_Y14267
--------------ASVLELSVSSKIPESYRKSKSRIIHDAIDRLDV-DNLPED--Q-FM
PILVLYCYQNIP------FPLSTEEEHTRRKQRR----EIKLFF------NRDLDSRCQR
KSLHIDFS-EIGW-NSWIIEPKS-FDAFYCAGQCGYH--EMLSSKKS--NHAFLQSIMN-
RYE--PE--VPLPCC--VPDKLAPLSILYN--EESSQHVVLK-VYPNMSVLSCSCR
>Odi_Y12438
------MELTTDEL--------RDRIVTILDSSVTSTVEEFG--FTI-KKDDDR---DLY
ASLRIFKASIVNDEGWLEIDLTKA-VVWMD-HPE--RNPFLAVYTRRKSRKNRRKGNCGK
EKFYVNFR-EIDW-GDYILAPEG-YPAYKCSGKCTLEN-VGKNVVPMT-NHAIMQAMMA-
SID--KR--IECPKC--APLKLEAMTILYM--EEDTRRVTLR-KYDDMVVKKCGCH
>TGFB_Bja
LVLLNAIHAVKGQILSKLGM--SDSIIAMYNQTRDRTVTRFPVVFDV-QSLYQNVSDVTE
AELRIYQHQLLPGRGWLSFDITST-VRWLV-NRA--NNPHLLVFETHSRRKRSLDSSCCL
RELYIDFQRDLGW--KWIHAPRG-YNANFCAGSCPYL--WSTDS-----QHSTIIGLYS-
TLN--PH-ASASPCC--VPSELEPLTILYY---QGRK-PRIE-QLSSMVVTSCKCS
>Bmp2-4_Bfl
------IRAFESSLLNMFGL--NERMLELYLSQTKNTVRSFHHEFNT-SAVPSV--EIKA
AELRLFRYEVMRNSSWESFDVRSA-VTWKN-SPE--RNPLLLTYNRVASRQKRANGRCRR
HSLYVDFS-DVGW-NDWIVAPPG-YQAYYCHGECPFP--LADHLNST--NHAIVQTLVN-
SVN--PL-AVPKACC--VPTDLSPISMLYL--NENDQ-VVLK-NYQDMVVEGCGCR
>Bfl_604737
AFFLDQEYEAIERLKKVFGL--PERMLDLYNTISANVVRSFPDKFNV-SSVSVT--EVLD
AELHLFKYQIMAGSGWEVFNIKPA-VQWVA-DKN--ANPILVLF----RPRSASAATCTR
RNLYVDFD-AIGW-SGWIISPKG-YNAYHCKGKCPFP--LGQSQKPT--NHATVQSIMN-
ALRLQED--VGQPCC--VPNKLYSINLLYF--DDEEN-VILK-QYDDMVAANCGCH
>Bfl_588013
--------------------------------------------FDM-TKVTDD--DATS
AEFRMYKYRVTGQEGWLVFDVTAA-LG----KPP--YTPFVVGFSVGRSRNRNRQTQCQR
RSLYVSFR-DLGW-QDWIIAPDG-YAAYYCFGECSFP--LNALMNAT--NHAIVQTLVH-
LMN--PQ-HVPKPCC--APIKLSAISVLYF--DESSN-VILK-KYRNMVVKSCGCH
>Bfl_589220
FLTGGLIAKLESAMLRALGMTHRPRMLELYGRQEKNIVRNFKGKYSV-SAVAAE--EVRS
AELRVPVYRVLRRDDVKAFNIVSA-VQWQR-RGE--DNELFVISSRDKRSARAVDSPCKR
RKLYIRFK-DVGW-DDWIIAPQG-YMAYHCSGECPFP--LNEHLNGT--NHAVIQTLVN-
SLT--PD-SVPPACC--APTKWSSISMLYF--DNNGD-VVLR-QYEDMVVDGCGCR
>Bfl_595999
LYAVCQTTQPGDPLLTQVRHAGPPGRTDLTQPRDRTTIRFYRSQFNV-SSLQDS--AVTS
AQLRVFRFRTSQSSGWEVFNITQCFGR----HQGADRVPVIASRSAVRQRRHAILGKCKR
HSLYVDFT-ELGW--GWIIAPAG-YTAYYCKGHCPPI--MGQHLRPT--NHAVVQNIMG-
TLH--P--RVPPARC--VPGMLRPISVLHY--EENGS-IIYK-EYPDMVAMSCACR
